# Supplementary material for: Chaperone Hsp70 helps Salmonella survive infection-relevant stress by reducing protein synthesis
Source: PLoS Biol. 2024 Apr 4;22(4):e3002560. doi: 10.1371/journal.pbio.3002560 (PMC10994381; doi:10.1371/journal.pbio.3002560)
Supplement: S1 Data — (XLSX) [file pbio.3002560.s009.xlsx]

## Sheet: Fig 1B
Key: HH = high Mg2+, HL = low Mg2+
Input total protein stain	Relative to corresponding WT HL value			Average	SD				Ribosome-bound total protein stain	Relative to corresponding WT HL value			Average	SD
WT HH 1	0.882631		WT HH	0.860965	0.0306401				WT HH 1	1.05565		WT HH	0.951254	0.160147
WT HL 1	0.869097		WT HL	1	0.185124				WT HL 1	1		WT HL	1	0
WT HH 1	0.839299								WT HH 1	0.76687
WT HL 2	1.1309								WT HL 2	1
									WT HH 3	1.03124
									WT HL 3	1
Input DnaK	Relative to corresponding WT HL value			Average	SD
WT HL 1	1		WT HH	0.870545	0.0411993
WT HH 1	0.823465		WT HL	1	0				Ribosome-bound DnaK	Relative to corresponding WT HL value			Average	SD
WT HL 2	1								WT HH 1	0.347379		WT HH	0.341013	0.13794
WT HH 2	0.88817								WT HL 1	0.968072		WT HL	1	0.0319276
WT HL 3	1								WT HL 2	1.03193
WT HH 3	0.9								WT HH 2	0.47566
									WT HL 3	1
Input TF	Relative to corresponding WT HL value			Average	SD				WT HH 3	0.2
WT HH 1	1.68573		WT HH	1.20489	0.4186
WT HL 1	1		WT HL	1	0
WT HL 2	1								Ribosome-bound TF	Relative to corresponding WT HL value			Average	SD
WT HH 2	1.00714								WT HH 1	29.5371		WT HH	29.5686	0.0444576
WT HL 3	1								WT HL 1	1.59108		WT HL	1	0.591079
WT HH 3	0.9218								WT HL 2	0.408921
									WT HH 3	29.6
									WT HL 3	1
Input S1	Relative to corresponding WT HL value			Average	SD
WT HL 1	1		WT HH	0.909587	0.257778
WT HH 1	1		WT HL	1	0				Ribosome-bound S1	Relative to corresponding WT HL value			Average	SD
WT HH 2	1.10998								WT HL 1	1		WT HH	0.988498	0.277044
WT HL 2	1								WT HH 1	1		WT HL	1	0
WT HH 3	0.618782								WT HH 2	0.705882
WT HL 3	1								WT HL 2	1
									WT HH 3	1.25961
									WT HL 3	1

## Sheet: Fig 1C
TF/total ribosomal protein	10 mM Mg2+	0.16 mM Mg2+		10 mM Mg2+ average	0.16 mM Mg2+ average		10 mM Mg2+ SD	0.16 mM Mg2+ SD
Experiment 1 (two replicates)	0.887816	0.291246		1.11377	0.162556		0.221616	0.095039
	1.30848	0.163592
Experiment 2 (two replicates)	0.959274	0.0651299
	1.29953	0.130258

## Sheet: Fig 1D
DnaK/total ribosomal protein	10 mM Mg2+	0.16 mM Mg2+		10 mM Mg2+ average	0.16 mM Mg2+ average		10 mM Mg2+ SD	0.16 mM Mg2+ SD
Experiment 1 (two replicates)	0.0139504	1.01483		0.0388463	1.03048		0.0217322	0.349081
	0.0669657	1.44281
Experiment 2 (two replicates)	0.0379964	1.07363
	0.0364728	0.590648

## Sheet: Fig 2A
35S-Met cpm/OD	unlabeled	wild-type	dnaK14		wild-type average	dnaK14 average		wild-type SD	dnaK14 SD
	340.461	229650	794943		267454	918108		44588.6	128711
		256085	1.05173e+06
		316626	907653

## Sheet: Fig 2B
35S-Met cpm/OD	wild-type	dnaK14		wild-type average	dnaK14 average		wild-type SD	dnaK14 SD
	1.46569e+06	1.12663e+06		1.06642e+06	1.05064e+06		375683	279785
	1.01369e+06	740708
	719896	1.28458e+06

## Sheet: Fig 2E
35S-Met cpm/OD						Averages					Standard deviations
	wild-type + pVector	dnaK14 + pVector	wild-type + pDnaK	dnaK14 + pDnaK		wild-type + pVector	dnaK14 + pVector	wild-type + pDnaK	dnaK14 + pDnaK		wild-type + pVector	dnaK14 + pVector	wild-type + pDnaK	dnaK14 + pDnaK
	458059	1.00311e+06	397192	672998		475823	984770	513008	667199		57765.8	123975	147410	99183.7
	448261	933611	678943	785654
	421517	845598	462890	680594
	572015	1.18114e+06		486640
	436305	960389		662004
	518782			715302

## Sheet: Fig 2F
35S-Met cpm/OD	wild-type	dnaK14	dnaJ cbpA djlA		wild-type average	dnaK14 average	dnaJ cbpA djlA average		wild-type SD	dnaK14 SD	dnaJ cbpA djlA SD
	272197	924224	243772		265345	780493	248537		43324.6	325355	64712.7
	219003	408024	171895
	304836	1.00923e+06	314390
			286423
			304529
			170212

## Sheet: Fig 3C
35S-Met cpm/OD					Averages				Standard deviations
	wild-type	dnaK14	tig		wild-type	dnaK14	tig		wild-type	dnaK14	tig
	445751	705923	216830		292931	769756	197123		103801	147103	22013.2
	270032	937993	205908
	226302	665353	199940
	229637		165814

## Sheet: Fig 3D
35S-Met cpm/OD						Averages					Standard deviations
	wild-type	dnaK14	tig	dnaK14 tig		wild-type	dnaK14	tig	dnaK14 tig		wild-type	dnaK14	tig	dnaK14 tig
	233326	509902	203883	732156		238785	641175	259059	657150		5412.26	131083	70817.8	99928.4
	238880	641556	338914	695583
	244149	772066	234380	543711

## Sheet: Fig 4B
35S-Met cpm/OD								Averages							Standard deviations
	wild-type + pVector	dnaK14 + pVector	wild-type + pDnaK	dnaK14 + pDnaK	wild-type + pDnaK(T199A)	dnaK14 + pDnaK(T199A)		wild-type + pVector	dnaK14 + pVector	wild-type + pDnaK	dnaK14 + pDnaK	wild-type + pDnaK(T199A)	dnaK14 + pDnaK(T199A)		wild-type + pVector	dnaK14 + pVector	wild-type + pDnaK	dnaK14 + pDnaK	wild-type + pDnaK(T199A)	dnaK14 + pDnaK(T199A)
	345765	868118	360405	404215	599703	661360		299684	750707	383755	367465	545809	659298		39962.1	136173	33502.6	42072	63119.5	205219
	274554	782578	368719	376606	476369	863478
	278732	601426	422142	321574	561355	453057

[truncated: 24 more sheets: Fig 4C, Fig 4D, Fig 4E, Fig 5A, Fig 5B, Fig 5C, Fig 5D, Fig 6A, Fig 6B, Fig 6C, Fig 6D, Fig 6E, Fig 6F, Fig 6G, Fig 6H, Fig 6I, Fig 7A, Fig 7B, Fig S2D, Fig S3F …]
